# Supplementary material for: The Tricalbin-Family Endoplasmic Reticulum-Plasma Membrane Tethering Proteins Attenuate ROS-Involved Caspofungin Sensitivity in Candida albicans
Source: Microbiol Spectr. 2022 Nov 29;10(6):e02079-22. doi: 10.1128/spectrum.02079-22 (PMC9769562; doi:10.1128/spectrum.02079-22)
Supplement: Supplemental file 1 — Tables S1 to S4. Download spectrum.02079-22-s0001.xls, XLS file, 0.04 MB [file spectrum.02079-22-s0001.xls]

## Sheet: Table S1
Strains	Genotype	Reference
WT (BWP17)	ura3Δ::λimm434/ura3Δ::λimm434 his1::hisG/his1::hisG arg4::hisG/arg4::hisG	[1]
tcb1Δ/Δ	ura3Δ::λimm434/ura3Δ::λimm434 his1::hisG/his1::hisG arg4::hisG/arg4::hisG tcb1::ARG4/ tcb1::dpl200	This study
tcb3Δ/Δ	ura3Δ::λimm434/ura3Δ::λimm434 his1::hisG/his1::hisG arg4::hisG/arg4::hisG tcb3::ARG4/ tcb3::dpl200	This study
tcb1Δ/Δ tcb3Δ/Δ	ura3Δ::λimm434/ura3Δ::λimm434 his1::hisG/his1::hisG arg4::hisG/arg4::hisG tcb3::ARG4/tcb3::dpl200, tcb1::dpl200/tcb1::dpl200	This study
WT+Tcb1-GFP Sec61-RFP	ura3Δ::λimm434/ura3Δ::λimm434 his1::hisG/his1::hisG arg4::hisG/arg4::hisG TCB1/TCB1-GFP::URA3, pDDB78-Sec61-RFP	This study
WT+Tcb1-GFP PH3-RFP	ura3Δ::λimm434/ura3Δ::λimm434 his1::hisG/his1::hisG arg4::hisG/arg4::hisG TCB1/TCB1-GFP::URA3, pDDB78-PH3-RFP	This study
WT+Tcb3-GFP Sec61-RFP	ura3Δ::λimm434/ura3Δ::λimm434 his1::hisG/his1::hisG arg4::hisG/arg4::hisG TCB3/TCB3-GFP::URA3, pDDB78-Sec61-RFP	This study
WT+Tcb3-GFP PH3-RFP	ura3Δ::λimm434/ura3Δ::λimm434 his1::hisG/his1::hisG arg4::hisG/arg4::hisG TCB3/TCB3-GFP::URA3, pDDB78-PH3-RFP	This study
WT+Sec61-GFP PH3-RFP	ura3Δ::λimm434/ura3Δ::λimm434 his1::hisG/his1::hisG arg4::hisG/arg4::hisG act1:: PACT1-SEC61-GFP-URA3 act1:: PACT1-PH3-RFP-URA3	[2]
tcb1Δ/Δ+Sec61-GFP PH3-RFP	ura3Δ::λimm434/ura3Δ::λimm434 his1::hisG/his1::hisG arg4::hisG/arg4::hisG tcb1::ARG4/ tcb1::dpl200 act1:: PACT1-SEC61-GFP-URA3 act1::PACT1-PH3-RFP-URA3	This study
tcb3Δ/Δ+Sec61-GFP PH3-RFP	ura3Δ::λimm434/ura3Δ::λimm434 his1::hisG/his1::hisG arg4::hisG/arg4::hisG tcb3::ARG4/ tcb3::dpl200 act1:: PACT1-SEC61-GFP-URA3 act1::PACT1-PH3-RFP-URA3	This study
tcb1Δ/Δtcb3Δ/Δ+Sec61-GFP PH3-RFP	ura3Δ::λimm434/ura3Δ::λimm434 his1::hisG/his1::hisG arg4::hisG/arg4::hisG tcb3::ARG4/tcb3::dpl200, tcb1::dpl200/tcb1::dpl200 act1::PACT1-SEC61-GFP-URA3 act1::PACT1-PH3-RFP-URA3	This study
WT+Ero1-HA	ura3Δ::λimm434/ura3Δ::λimm434 his1::hisG/his1::hisG arg4::hisG/arg4::hisG ERO1-HA	[3]
tcb1Δ/Δ+Ero1-HA	ura3Δ::λimm434/ura3Δ::λimm434 his1::hisG/his1::hisG arg4::hisG/arg4::hisG tcb1::ARG4/ tcb1::dpl200 ERO1-HA	This study
tcb3Δ/Δ+Ero1-HA	ura3Δ::λimm434/ura3Δ::λimm434 his1::hisG/his1::hisG arg4::hisG/arg4::hisG tcb3::ARG4/ tcb3::dpl200 ERO1-HA	This study
tcb1Δ/Δtcb3Δ/Δ+Ero1-HA	ura3Δ::λimm434/ura3Δ::λimm434 his1::hisG/his1::hisG arg4::hisG/arg4::hisG tcb3::ARG4/tcb3::dpl200, tcb1::dpl200/tcb1::dpl200 ERO1-HA	This study
WTa	URA3/ura3Δ::limm434 his1::hisG/his1::hisG arg4::hisG/arg4::hisG	This study
tcb1Δ/Δa	URA3/ura3Δ::limm434 his1::hisG/his1::hisG arg4::hisG/arg4::hisG tcb1::ARG4/tcb1::dpl200	This study
tcb3Δ/Δa	URA3/ura3Δ::limm434 his1::hisG/his1::hisG arg4::hisG/arg4::hisG tcb3::ARG4/tcb3::dpl200	This study
tcb1Δ/Δ tcb3Δ/Δa	URA3/ura3Δ::limm434 his1::hisG/his1::hisG arg4::hisG/arg4::hisG tcb3::ARG4/tcb3::dpl200, tcb1::dpl200/tcb1::dpl200	This study
Supplemental References [1] R.B. Wilson, D. Davis, A.P. Mitchell, Rapid hypothesis testing with Candida albicans through gene disruption with short homology regions, J Bacteriol. 181 (6) (1999) 1868-1874, https://doi.org/10.1128/jb.181.6.1868-1874.1999. [2] X. Fang, H. Wang, D. Han, et al., Ferroptosis as a target for protection against cardiomyopathy, Proc Natl Acad Sci U S A. 116 (7) (2019) 267…

## Sheet: Table S2
Plasmids	Genotype	Reference
pRS-ArgΔSpe Ⅰ	AmpR ARG4	[1]
pDDB57	AmpR URA3	[1]
pGFP-URA3	AmpR GFP-URA3	[4]
pDDB78-Sec61-RFP	AmpR Sec61-RFP HIS1	[2]
pDDB78-PH3-RFP	AmpR PH3-RFP HIS1	[2]
pAU34M-Sec61-GFP	AmpR Sec61-GFP URA3	[2]
pHA-URA3	AmpR HA-URA3	[3]
pLUBP	AmpR URA3	[5]

## Sheet: Table S3
Name	Sequence (5’-3’)
TCB1-5DR	AATTTGGAGTTTTTTTTTAAAAAAAAATCACTACTACTATTGGAAGTATTTAACAAATTCTTTCCCAGTCACGACGTT
TCB1-3DR	CAATAAAATATAAAATTCTTGGTGTAGCCAGATAGTTTAAAAAAGTACTCTTGAAAACGATGGAATTGTGAGCGGATA
TCB1-5det	GGTAAGTTAGGAAATTCAGCAAT
TCB3-3det	ACGCACATCTACTACTTAACT
TCB3-5DR	TTCTATTCTCTTTATCAATATAACCAATTGGATGGTTAATTATTAACTAAGTCTTTATCATTTCCCAGTCACGACGTT
TCB3-3DR	CTAATGTAAAATATTGGTTTGCTGCTGCCCGTAATCACGTGTGTGTGTGTGTGGCAACGCTGGAATTGTGAGCGGATA
TCB3-5det	CCAGACACACATTCACTCAC
TCB3-3det	CACAACATTCAGGAGTCCT
TCB1-GFP-1	AAAGGTCTTGGTGGGGGAATTAAAGGAATCAGAAAGGGTTTACATCTTGGTCATTCTGAAGGTGGTGGTTCTAAAGGTGAAGAATTATT
TCB1-GFP-2	TCTGTCTGCCATCGCAAGTAACAAAAATTATTATTAGTAGGCTCATCTCTCGCTCACAGTCTAGAAGGACCACCTTTGATTG
TCB1-GFP-DT	TCTTAAACTCTGACAAGGAC
GFP-3	TCTAAAGGTGAAGAATTATTC
GFP-4	TTTGTACAATTCATCCATAC
TCB3-GFP-1	AACATCACATTGCCAGTCGGATCAGGAGAGTTGATAGTGAATGTGAAGTATTTCACTGGTGGTGGTTCTAAAGGTGAAGAATTATT
TCB3-GFP-2	ATATCTTTAGGGCTATAGCCCTAATTTTCCAACTCACTAATTTTAACTTCATGTATATCTCTAGAAGGACCACCTTTGATTG
TCB3-GFP-DT	ACGGTAATGTAAGAGGCCAT
ERO1-5HA	GTTTATGAGTACGAAAGTGCTATAGATGTTGATGCCCAACAATACAGTCAAGTCATTGGACCCGGGTACCCATACGATGTTC
ERO1-3HA	ATTTTTGCATAACACTTTGACTGCATTAAAATTAAAGTTGACGTAAATGAAGCGAAGAACCTAGAAGGACCACCTTTG
ERO1-5det	GACTTCAGATTATCCTTTGAT
ERO1-3det	CAATGGCACTACAGCAACT

## Sheet: Table S4
Name	Sequence (5’-3’)
ACT1-5RT	GGTAGACCAAGACATCAAGG
ACT1-3RT	CCGTGTTCAATTGGGTATCT
DFG5-5RT	GTTGGCAAGATATACTGGGA
DFG5-3RT	CATCTCAAGTCAGTCACAGA
ECM331-5RT	CTCATTACCTTCCTTTGCGA
ECM331-3RT	AACTATCGGTGACTGTTTGTA
GRH11-5RT	TGATCGTGGTGGATATCATG
GRH11-3RT	ATGGCCATTGGTGATTGTGG
PMT4-5RT	TTGCGTTACGAGGATGGAAGA
PMT4-3RT	TTTGGTGCCTTTGTTGGCTC
YSY6-5RT	AACACCTAAACAAAGAGCAGCTAA
YSY6-3RT	TGCTCCACCACATACTAAGAATAA
